# Supplementary material for: Genotypic Characterization of Human Parvovirus B19 Circulating in the 2024 Outbreak in Tuscany, Italy
Source: Pathogens. 2025 Jan 28;14(2):121. doi: 10.3390/pathogens14020121 (PMC11858505; doi:10.3390/pathogens14020121)
Supplement: Supplementary file 1 [file pathogens-14-00121-s001.zip]

Archive with 1 entries (1 files):
- pathogens-3425433-supplementary.pdf
